# Supplementary material for: Longevity-Associated Core Gut Microbiota Mining and Effect of Mediated Probiotic Combinations on Aging Mice: Case Study of a Long-Lived Population in Guangxi, China
Source: Nutrients. 2023 Mar 26;15(7):1609. doi: 10.3390/nu15071609 (PMC10097023; doi:10.3390/nu15071609)
Supplement: Supplementary file 1 [file nutrients-15-01609-s001.zip]

Archive with 1 entries (1 files):
- nutrients-2298524-supplementary.pdf
